# Supplementary material for: Geochemistry and tectonic significance of late Paleoproterozoic A-type granites along the southern margin of the North China Craton
Source: Sci Rep. 2020 Jan 9;10:86. doi: 10.1038/s41598-019-56820-1 (PMC6952446; doi:10.1038/s41598-019-56820-1)
Supplement: Supplementary file 6 — Table SA. [file 41598_2019_56820_MOESM6_ESM.xlsx]

## Sheet: Table A1
Table A1. Major and trace element compositions of the Paleoproterozoic A-type granites in the S-NCC
Pluton	Sample	SiO2	TiO2	Al2O3	Fe2O3	FeO	Fe2O3	MnO	MgO	CaO	Na2O	K2O	P2O5	LOI	Total		Rb	Ba	Sr	Nb	Ta	Th	U	Zr	Hf	La	Ce	Pr	Nd	Sm	Eu	Gd	Tb	Dy	Ho	Er	Tm	Yb	Lu	Y	Data source
Luoning	﻿LN09-11	70.18	0.46	12.66	nd	nd	5.36	0.03	0.46	1.14	3.2	5.13	0.13	1.36	100.1		138.96	1417.07	50.77	26.81	1.93	23.45	4.38	581.02	16.08	68.87	149.49	18.66	72.39	13.6	1.87	13.14	2.19	13.17	2.84	7.88	1.16	7.62	1.19	nd	Cui et al., 2013
	LN09-22	67.55	0.4	12.81	nd	nd	4.91	0.04	0.27	1.91	4.88	4.85	0.12	1.8	99.54		128.52	1322.32	64.75	25.06	1.79	21.07	3.09	499.55	13.9	117.82	221.83	25.43	97.17	16.11	2.22	14.22	2.04	11.94	2.53	7.22	1.11	7.21	1.12	nd
	LN09-33	69.48	0.46	13.27	nd	nd	4.88	0.03	0.38	0.91	3.24	5.34	0.14	1.24	99.37		187.95	2486.17	134.89	25.19	1.71	20.53	2.19	499.31	14.73	116.82	227.93	25.58	98.14	16.19	2.55	15.87	2.4	13.88	2.89	7.96	1.13	7.31	1.09	nd
	LN09-44	69.81	0.41	13.49	nd	nd	4.7	0.04	0.58	0.84	3.26	5.53	0.12	1.46	100.24		187.54	1654.54	67.84	23.74	1.61	19.86	2.26	473.54	13.95	117.62	230.97	26.12	95.15	16.23	2.42	15.27	2.21	13.06	2.62	7.23	1.07	6.72	1.03	nd
	LN09-55	70.23	0.49	13.27	nd	nd	4.65	0.05	0.97	0.4	2.21	6.33	0.14	1.28	100.02		202.67	1922.77	75.09	26.8	1.82	22.03	4	592.88	15.93	110.22	220.29	24.7	93.69	14.98	2.24	13.68	1.96	11.12	2.33	6.64	0.98	6.4	0.99	nd
	LN09-66	70.56	0.43	12.37	nd	nd	5.27	0.05	0.83	0.56	2.4	5.62	0.13	1.1	99.32		150.2	1603.52	65.51	25.44	1.8	21.9	2.78	510.85	14.77	119.5	239.84	27.22	104.84	16.87	2.26	15.12	2.15	12.52	2.46	6.92	1.03	6.53	0.99	nd
	LN09-77	68.35	0.53	14.71	nd	nd	4.38	0.03	0.81	0.47	2.07	6.33	0.16	1.68	99.53		297.95	2109.95	75.62	29.27	1.99	23.58	3.89	575.82	15.74	38.9	84.56	10.16	38.53	6.79	0.76	6.55	1.07	7.05	1.5	4.47	0.71	4.86	0.79	nd
	LN09-88	67.97	0.42	12.39	nd	nd	5.16	0.06	0.75	2.04	3.38	4.68	0.11	2.4	99.36		132.65	1394.78	64.24	24.32	1.69	20.84	3.19	494.16	14.02	128.99	254.93	28.92	111.78	17.87	2.5	15.9	2.36	13.85	2.83	7.97	1.17	7.36	1.13	nd
Motianzhai	﻿ln11-1	65.64	1.05	13.11	nd	nd	7.3	0.07	1.14	1.33	2.8	5.59	0.34	1.36	99.73		137.25	1961.7	74.29	19.64	1.23	12.22	2.48	422.74	11.59	78.75	164.21	19.87	74	12.78	2.49	11.54	1.73	10.01	2.04	5.58	0.83	5.63	0.87	nd	Zhao and Zhou, 2009
	ln11-2	65.37	1.12	13.13	nd	nd	7.43	0.09	1.39	1.54	2.63	5.36	0.36	1.68	100.1		134.12	1953.01	77.38	20.01	1.26	12.4	2.49	422.8	11.66	65.64	138.97	16.81	63.93	12.4	2.42	11.56	1.76	10.33	2.2	5.99	0.88	5.81	0.89	nd
	ln11-4	72.72	0.5	12.29	nd	nd	4.25	0.04	0.56	0.36	2.07	6.22	0.08	1.1	100.19		194.71	2161.19	49.86	22.5	1.5	21.91	3.24	483.74	13.2	91.77	177.33	21.75	81.79	13.39	2.13	11.87	1.76	10.18	2.08	5.92	0.84	5.51	0.85	nd
	ln11-6	67.76	1.03	11.87	nd	nd	7.35	0.04	0.94	1.28	1.35	6.62	0.33	1.58	100.15		168.11	1989.05	54.92	19.28	1.09	11	2.31	394.55	10.37	63.46	127.95	16.28	62.84	11.68	2.15	10.37	1.57	9.26	1.95	5.45	0.83	5.43	0.83	nd
	ln11-7	65.18	1.08	12.96	nd	nd	8.44	0.07	1.17	0.98	2.69	5.69	0.35	1.5	100.11		128.52	1786.8	71.26	20	1.25	12.52	2.38	424.2	11.68	80.62	163.44	20.3	74.5	13.01	2.39	11.13	1.59	9.18	1.93	5.54	0.85	5.66	0.88	nd
	ln11-8	65.33	1.1	13.08	nd	nd	7.89	0.08	1.55	1.15	2.55	4.9	0.35	1.86	99.84		132.94	1541.72	65.95	21.37	1.31	13.11	2.49	448.02	12.14	55.98	113.63	14.98	58.29	10.18	1.81	9.25	1.4	8.68	1.95	5.72	0.88	5.81	0.91	nd
	ln11-9	65.64	1.03	12.57	nd	nd	8.8	0.05	1.28	1.19	2.2	5.67	0.33	1.42	100.18		145.68	1805.33	66	19.39	1.21	12.45	2.5	419.46	11.46	77.76	154.59	19.94	79.76	13.71	2.53	12.22	1.86	10.83	2.23	6.17	0.92	5.85	0.91	nd
	DF-32	75.27	0.17	12.22	nd	nd	2.06	0.03	0.16	0.69	3.31	4.91	nd	nd	nd		265	272	27.6	30	3.37	30.5	9.02	270	11.1	110	219	24.8	99.7	19.4	0.67	16.7	2.76	16.5	3.47	10.2	1.5	9.92	1.41	87
	DF-33	77.35	0.13	10.81	nd	nd	1.65	0.02	0.15	0.2	2.91	4.38	nd	nd	nd		267	229	21.8	26.7	2.71	24.8	6.79	198	8.12	55.9	110	12.2	39.6	6.7	0.39	5.18	0.95	6.23	1.34	4.29	0.64	4.32	0.62	39.1
	DF-34	74.83	0.14	12.21	nd	nd	1.64	0.01	0.16	0.61	3.16	5.04	nd	nd	nd		296	355	31.5	26.9	3.58	33.6	8.63	202	8.34	69.1	136	16.5	59.2	11.6	0.64	9.81	1.62	10.2	2.19	6.65	1	6.72	0.96	65.8
	DF-35	74.29	0.19	12.37	nd	nd	2.38	0.03	0.15	0.7	3.39	4.73	nd	nd	nd		259	275	29.4	31.3	3.56	31.8	6.91	371	12.3	125	247	28.2	111	20.2	0.66	16.4	2.55	15	3.1	9.27	1.35	8.86	1.29	83.2
	DF-36	71.29	0.24	13.92	nd	nd	2.72	0.04	0.16	0.89	3.71	5.41	nd	nd	nd		292	645	52.5	31.6	2.71	25.9	7.63	279	9.87	94.9	196	25.2	102	19.2	1.05	16.1	2.6	15.3	3.12	8.95	1.28	8.36	1.14	80.6
	DF-37	72.45	0.27	12.8	nd	nd	3.09	0.03	0.27	0.91	3.25	5.06	nd	nd	nd		246	339	35.4	37.1	2.91	35	7.29	368	12.5	147	293	33.4	133	24.9	0.86	19.9	3.16	18.2	3.71	10.8	1.52	10.1	1.4	98.2
	DF-38	73.85	0.2	12.58	nd	nd	2.33	0.03	0.18	0.73	3.42	4.88	nd	nd	nd		244	288	32.5	30.4	2.73	27.2	6.8	279	10.5	106	230	25.2	103	19.4	0.69	15.8	2.5	14.9	3.06	8.93	1.31	8.45	1.23	83.1
	DF-39	73.98	0.21	12.56	nd	nd	2.27	0.03	0.19	0.71	3.6	4.87	nd	nd	nd		274	313	30.9	31.4	2.89	27.7	7.34	285	10.3	129	258	28.7	118	21.1	0.68	17	2.69	15.5	3.12	9.16	1.28	8.24	1.18	82.9
	DF-40	73.81	0.2	12.54	nd	nd	2.25	0.03	0.19	0.78	3.48	4.95	nd	nd	nd		289	317	30.9	33.8	3.2	28.1	14.23	287	10.5	119	236	25.6	103	20.1	0.68	17.2	2.82	16.7	3.45	10.2	1.47	9.62	1.36	91
	SC-9	74.11	0.2	12.6	nd	nd	2.44	0.03	0.14	0.71	3.34	5.15	nd	nd	nd		284	300	33.4	37.3	2.89	26.7	8	317	10.6	140	283	29.7	116	21.6	0.73	17.4	2.78	16.3	3.43	10	1.41	9.2	1.25	97
	SC-10	75.73	0.12	11.96	nd	nd	1.79	0.01	0.24	0.66	2.73	4.92	nd	nd	nd		284	309	31.6	33.2	2.81	25.5	6.67	247	8.72	92.7	183	22	84.6	17.7	0.68	15.5	2.71	16.4	3.35	9.83	1.44	9.21	1.21	91.8
	SC-11	75.34	0.5	12.06	nd	nd	2.37	0.03	0.19	0.73	3.32	4.79	nd	nd	nd		260	324	35.8	35.8	3.12	25.2	8.21	333	11.2	146	292	29.4	115	21.2	0.7	17.2	2.74	15.5	3.17	9.13	1.3	8.7	1.22	88.2
Shicheng	DF-9-1	70.02	0.45	13.28	nd	nd	4.37	0.07	0.33	1.17	3.52	0.05	0.69	nd	nd		138	1734	81.2	23.8	0.92	10.4	1.53	474	14.6	75.8	143	19.2	71	12.2	1.19	8.7	1.55	10.3	2.18	6.19	0.92	5.62	0.89	54.9	Zhao and Zhou, 2009
	DF-9-2	69.15	0.48	13.71	nd	nd	4.78	0.07	0.39	1.24	3.55	0.06	0.8	nd	nd		165	1758	86.3	27.2	1.04	5.1	1.74	541	16.2	47.2	95.1	14.4	59.8	11.5	1.15	8.59	1.53	9.81	2.37	6.77	1.02	5.96	0.96	58.5
	DF-10-1	70.82	0.27	14.13	nd	nd	2.78	0.03	0.27	1.15	3.46	0.02	0.83	nd	nd		201	929	64.9	21.2	0.68	25.5	4.59	283	10.9	103	173	20.5	69.8	101.6	0.58	5.12	1.03	7.4	1.89	5.57	0.87	5.13	0.83	47.9
	DF-10-2	73.11	0.24	12.97	nd	nd	2.32	0.04	0.24	0.75	3.58	0.01	0.85	nd	nd		181	727	58.6	19.1	0.61	25.8	4.19	240	9.51	91.8	173	18.6	62.9	10.2	0.61	5.35	0.92	7.33	1.83	5.26	0.87	5.02	0.81	47.7
	DF-11-2	71.79	0.32	13.02	nd	nd	3.21	0.05	0.2	1.11	3.43	0.02	0.66	nd	nd		236	1020	92.2	28.1	2.43	29.4	4.13	303	12.2	121	255	28.8	115	20.1	1.62	16.3	2.48	14.4	2.81	8.13	1.17	7.68	1.11	71.2
	DF-11-3	72.24	0.36	12.76	nd	nd	3.37	0.05	0.24	1.1	3.38	0.04	0.78	nd	nd		211	960	113	25.9	2.3	26.4	3.2	260	11.7	83.4	225	25.4	103.5	18	1.85	14.3	2.17	11.9	2.45	7	1.01	6.79	0.97	60.2
	SC-7	75.58	0.18	12.34	nd	nd	2.22	0.02	0.29	0.46	3.02	0	0.86	nd	nd		273	364	61.9	21.2	2.09	36.8	7.42	309	11.7	95.1	186	21.9	80	13.6	0.66	9.59	1.49	8.46	1.79	5.66	0.94	6.6	0.95	50.9
	SC-14	68.64	0.49	13.84	nd	nd	4.67	0.07	0.33	1.52	3.7	0.07	0.58	nd	nd		185	1199	131	30.7	2.02	14.3	1.78	396	13.6	103	206	24.3	99.9	19	2.3	15.5	2.4	13.4	2.68	7.44	1.1	7.29	1.06	77.5
	SC-15	70.05	0.35	14.14	nd	nd	3.65	0.06	0.26	1.23	3.57	0.03	0.63	nd	nd		212	1455	112	27.5	1.6	9.47	1.75	299	9.91	58.4	113	15.7	62.1	12.9	1.82	10.8	1.73	9.95	2.01	5.9	0.85	5.5	0.81	59.5
Guijiayu	GJY-1	nd	nd	nd	nd	nd	nd	nd	nd	nd	nd	nd	nd	nd	nd		104	3272	256	18.1	1.05	10.8	2.17	551	13.3	87	185	22.3	86.1	14.7	3.77	12.6	1.79	10.3	2.12	5.89	0.86	5.62	0.87	52.7	Deng et al., 2016a
	GJY-5	nd	nd	nd	nd	nd	nd	nd	nd	nd	nd	nd	nd	nd	nd		156	3285	220	21.6	1.32	19.3	2.81	411	10.8	127	249	28.3	104	16.5	3.97	13.9	1.93	11.1	2.26	6.26	0.92	5.96	0.94	54.9
	GJY-6	nd	nd	nd	nd	nd	nd	nd	nd	nd	nd	nd	nd	nd	nd		129	3584	237	23.9	1.45	12.2	2.55	335	9	85.2	182	22.3	87.1	15.1	3.98	12.9	1.84	10.6	2.16	5.97	0.88	5.76	0.92	52.4
	GJY-11	nd	nd	nd	nd	nd	nd	nd	nd	nd	nd	nd	nd	nd	nd		155	3421	163	24.6	1.47	19.3	2.19	483	12.5	112	231	27.1	101	16.9	3.73	14.2	1.99	11.1	2.26	6.2	0.88	5.63	0.86	54.6
	GJY-13	nd	nd	nd	nd	nd	nd	nd	nd	nd	nd	nd	nd	nd	nd		155	2822	192	17.8	1.07	12.3	1.52	365	9.6	78.2	155	17.9	65.9	10.8	2.98	9.2	1.31	7.6	1.58	4.45	0.64	4.19	0.64	39.5
	GJY-15	nd	nd	nd	nd	nd	nd	nd	nd	nd	nd	nd	nd	nd	nd		140	3080	209	24.7	1.44	8.8	1.41	526	13.2	68.2	164	21.2	84.7	15.4	3.54	12.9	1.93	11.1	2.28	6.28	0.91	5.98	0.93	54.8
	GJY-16	nd	nd	nd	nd	nd	nd	nd	nd	nd	nd	nd	nd	nd	nd		98.1	3053	240	26.4	1.54	14.3	1.92	589	14.5	92.7	204	25.1	96.5	16.6	3.84	14	2	11.3	2.35	6.51	0.94	6.12	0.94	57.9
	GJY-17	nd	nd	nd	nd	nd	nd	nd	nd	nd	nd	nd	nd	nd	nd		161	2719	206	22.5	1.38	17.2	2.26	522	13.5	111	225	26.5	98.6	16.2	3.18	13.4	1.93	11.1	2.29	6.37	0.93	6.07	0.93	56.1
	GJY-18	nd	nd	nd	nd	nd	nd	nd	nd	nd	nd	nd	nd	nd	nd		160	2760	210	25.9	1.59	16	2.18	548	14.2	101	217	26.3	101	17.3	3.19	14.5	2.13	12.3	2.54	7.04	1.02	6.65	1	63.4
	GJY-19	nd	nd	nd	nd	nd	nd	nd	nd	nd	nd	nd	nd	nd	nd		143	2899	167	20.3	1.28	21.6	2.36	436	11.2	120	239	27.1	98.1	15.6	3.07	12.7	1.75	9.9	1.99	5.46	0.79	5.05	0.77	49.9
	GJY-20	nd	nd	nd	nd	nd	nd	nd	nd	nd	nd	nd	nd	nd	nd		126	2769	227	21.5	1.29	22	2.44	563	14.4	123	254	29.9	111	17.9	3.18	15.1	2.12	12.1	2.49	6.85	0.99	6.33	0.97	61.2
	GJY-22	nd	nd	nd	nd	nd	nd	nd	nd	nd	nd	nd	nd	nd	nd		190	2994	208	23.7	1.49	13.5	2.63	462	12.1	82	182	22.5	87.3	15.4	3.26	12.8	1.91	11	2.28	6.33	0.92	5.96	0.9	56.4
	GJY-23	nd	nd	nd	nd	nd	nd	nd	nd	nd	nd	nd	nd	nd	nd		174	28.34	203	29	1.74	9.5	2.04	366	9.7	91.6	203	24.7	93.6	16.1	3.37	13.5	1.99	11.5	2.41	6.75	1	6.49	1.01	60.2
	GJY-24	nd	nd	nd	nd	nd	nd	nd	nd	nd	nd	nd	nd	nd	nd		173	2303	223	28.1	1.61	14.4	2.17	631	16.1	107	234	28.4	108	18.5	3.03	15.6	2.25	13	2.67	7.31	1.07	6.91	1.06	65.8
	GJY-25	nd	nd	nd	nd	nd	nd	nd	nd	nd	nd	nd	nd	nd	nd		140	2637	127	22.9	1.49	18.7	2.68	419	11.1	98.1	208	23.9	88.9	14.9	2.95	12.4	1.78	10.3	2.09	5.84	0.86	5.64	0.87	50.3
	GJY-26	nd	nd	nd	nd	nd	nd	nd	nd	nd	nd	nd	nd	nd	nd		163	2609	165	19.2	1.24	14.4	2.5	412	10.8	77.1	162	19.1	70.1	11.3	3.03	9.3	1.34	7.8	1.63	4.62	0.71	4.65	0.73	41.8
	GJY-28	nd	nd	nd	nd	nd	nd	nd	nd	nd	nd	nd	nd	nd	nd		159	2573	161	19.7	1.25	15	1.57	415	10.8	86.6	188	22.5	83.9	13.4	2.71	10.7	1.47	8.4	1.71	4.76	0.71	4.59	0.72	42.2
Longwangchuang	07LW-10	72.33	0.26	12.95	1.36	1.83		0.1	0.03	1.01	3.31	5.29	0.05	1.16	99.68		139	208	20.7	66.9	nd	nd	nd	609	nd	nd	nd	nd	nd	97.9	190	25.7	98.3	18.3	1.2	15	1.92	13	2.8	63	Wang et al., 2013
	07LW-11	73.14	0.31	12.51	3.33	0.63		0.11	0.04	0.38	3.08	5.25	0.06	1.07	99.91		142	241	19.6	74.5	nd	nd	nd	773	nd	nd	nd	nd	nd	177	237	35	137	20.4	0.96	15.2	1.74	11.2	2.38	50.1
	07LW-12	72.61	0.37	12.42	1.59	2.44		0.12	0.03	1.24	3.1	5.09	0.05	0.75	99.81		132	176	20.2	94.1	nd	nd	nd	912	nd	nd	nd	nd	nd	187	355	42.9	162	28.5	1.44	23.8	2.84	18.7	3.92	89.9
	07LW-13	72.74	0.35	12.86	1.48	2.19		0.1	0.05	1.02	3.15	5.28	0.05	0.51	99.78		142	201	23.3	78.6	nd	nd	nd	799	nd	nd	nd	nd	nd	183	375	42.1	166	26.8	1.36	21.6	2.57	17	3.59	83
	07LW-14	74.76	0.25	12.46	1.66	1.06		0.07	0.03	0.7	3.18	4.67	0.03	0.84	99.71		124	173	19.4	58.6	nd	nd	nd	631	nd	nd	nd	nd	nd	67	141	18.1	69.9	13.2	0.88	11.3	1.47	10	2.19	47.2
	07LW-15	72.76	0.34	12.52	1.55	2.34		0.11	0.06	1.36	3.18	5.07	0.06	0.74	100.09		138	203	21.7	84.5	nd	nd	nd	964	nd	nd	nd	nd	nd	141	311	35.2	144	25.9	1.39	22.1	2.73	18.2	3.97	91.8
	07LW-16	72.96	0.27	12.95	1.76	1.54		0.1	0.05	0.88	3.28	5.25	0.05	0.6	99.69		151	190	19.3	64.6	nd	nd	nd	697	nd	nd	nd	nd	nd	120	221	28.5	110	19	1.09	15.7	1.92	12.8	2.79	62.5
	07LW-17	71.95	0.38	12.86	2.16	2.36		0.12	0.04	1.16	3.29	5.18	0.06	0.56	100.12		138	212	20.1	97.7	nd	nd	nd	966	nd	nd	nd	nd	nd	155	314	37	155	28.2	1.45	23.8	2.98	19.6	4.2	96.7
	07LW-18	73.26	0.27	12.27	1.33	2.02		0.09	0.03	1.08	3.48	5.08	0.04	0.78	99.73		137	199	18.5	72.5	nd	nd	nd	736	nd	nd	nd	nd	nd	120	230	29.3	114	20.1	1.19	17	2.13	14.3	3.12	69.1
Maping	13MP-1	75.69	0.36	12.21	nd	nd	0.56	0.01	0.24	0.11	0.21	9.61	0.07	0.6	99.65		124	487	14.3	36.3	2.3	29.2	1.61	344	9.84	127	264	30.1	106	16	1.51	11.9	1.67	9.58	1.95	5.44	0.82	5.34	0.83	51	Deng et al., 2015
	13MP-2	71.04	0.46	13.39	nd	nd	3.43	0.01	0.55	0.12	0.22	9.18	0.08	1.15	99.64		165	994	22	45	2.44	26.3	1.6	671	16.4	112	220	26.5	94.7	14.7	2.42	12.2	1.74	10.2	2.12	5.95	0.91	5.92	0.92	52.3
	13MP-3	72.47	0.45	13.48	nd	nd	2.12	0.01	0.51	0.11	0.38	8.87	0.07	1.19	99.65		139	875	26.8	42.1	2.45	28.2	1.63	595	15	128	254	30.7	110	16.8	2.21	12.9	1.97	11.7	2.42	6.58	0.98	6.26	0.98	61.2
	13MP-4	70.51	0.4	12.93	nd	nd	5.14	0.01	0.45	0.1	0.26	8.73	0.07	1.05	99.66		161	1060	19.7	38.6	2.25	26.2	2.05	570	14.2	123	253	29.2	104	15.8	2.3	12.3	1.77	10.1	2.05	5.5	0.82	5.29	0.84	49.7
	13MP-5	73.19	0.44	13.4	nd	nd	0.81	0.01	0.5	0.1	0.19	10.05	0.07	0.88	99.65		173	787	14.2	45	2.73	32	3.08	648	16.5	127	240	26.2	89.8	13.7	2.09	11.3	1.65	10	2.16	6.27	0.98	6.57	1.02	52.4
	13MP-6	71.56	0.39	12.78	nd	nd	3.65	0.01	0.48	0.09	0.21	9.43	0.05	0.99	99.65		185	951	13	37.4	2.28	26	1.83	514	13.4	116	230	27.5	97.1	14.8	2.09	12.3	1.74	10.1	2.06	5.56	0.84	5.41	0.84	48.9
	13MP-7	72.8	0.36	13.61	nd	nd	1.16	0.01	0.42	0.08	0.22	10.05	0.05	0.9	99.65		185	1323	15.9	38.9	2.35	28.7	2.04	539	13.7	135	263	31.4	111	17	2.41	13.8	1.92	11.1	2.3	6.38	0.95	6.14	0.96	56.6
	13MP-9	74.04	0.31	12.89	nd	nd	1.65	0.01	0.39	0.06	0.19	9.17	0.04	0.91	99.66		148	718	15.9		0.1	31.7	1.96	319	9.41	154	299	35.1	123	19.1	1.94	14.8	1.99	11.3	2.3	6.35	0.96	6.16	0.93	55.7
	13MP-10	70.58	0.35	13.38	nd	nd	3.98	0.01	0.58	0.07	0.18	9.22	0.05	1.25	99.65		180	1198	12.1	35.6	2.11	24.3	1.99	513	13.1	128	252	29.6	105	16	2.38	13.4	1.96	11.4	2.35	6.34	0.94	6	0.92	58.7
	13MP-11	73.86	0.25	12.09	nd	nd	2.86	0.01	0.39	0.06	0.13	9.14	0.05	0.81	99.64		110	365	16.2	35.1	2.26	30.9	1.65	325	9.5	153	363	51.3	191	31.9	3.41	22.9	2.6	12.6	2.4	6.46	0.96	6.21	0.94	57.6
	13MP-12	71.03	0.46	13.01	nd	nd	4.1	0.01	0.53	0.11	0.19	9.16	0.06	0.99	99.65		163	891	16.1	42.8	2.44	28.3	1.49	606	15.2	99	206	24.6	85.2	13.4	1.89	10.3	1.56	9.18	1.92	5.35	0.81	5.4	0.86	47.6
	13MP-13	73	0.33	13.13	nd	nd	2.08	0.01	0.31	0.07	0.26	9.68	0.05	0.73	99.65		178	1355	17.8	35.1	2.22	27	1.57	456	11.9	132	256	31	110	17	2.24	13.7	1.94	11	2.26	6.13	0.9	5.72	0.89	57.3
	07-5-1	69.71	0.4	13.89	nd	nd	4.76	0.08	0.86	0.57	2.75	5.86	0.09	1.7	100.67		164	1918	87	45.1	2.02	21.3	2.62	596	18	148	273	31.5	109	17.7	2.75	15.1	2.02	11.2	2.27	6.43	0.93	5.96	0.91	57.3
Zhangjiaping	ZJP-1	74.23	0.16	12.58	nd	nd	2.48	0.04	0.05	0.99	3.16	4.89	0.01	nd	nd		302	293	30.2	134	8.43	46.4	8.2	295	11.2	133	274	31	110	21.1	0.9	18.6	3.07	18.4	3.89	11.1	1.65	10.5	1.51	106	Deng et al., 2016
	ZJP-5	73.43	0.15	13.12	nd	nd	2.27	0.05	0.01	1.05	3.19	5.46	0.01	nd	nd		271	277	34	132	5.73	40.4	6.51	242	8.27	139	286	31.4	110	20.8	1.11	18.8	3.2	19.3	4.08	11.5	1.64	9.93	1.36	97
	ZJP-6	73.6	0.18	12.69	nd	nd	2.68	0.06	0.02	1.02	3.44	5.08	0.01	nd	nd		286	359	36.4	110	6.15	41.5	5.22	386	12.3	179	364	40.6	142	26	1.24	22.9	3.72	21.8	4.43	12.2	1.75	10.8	1.54	113
	ZJP-7	73.85	0.17	12.71	nd	nd	2.65	0.04	0.05	0.95	3.52	4.97	0.01	nd	nd		268	397	33.3	114	7.8	40.5	6.46	334	11.5	133	274	30.9	109	20.7	1.11	18.8	3.21	19.4	4.12	11.8	1.78	11.2	1.63	106
	ZJP-8	73.32	0.19	12.97	nd	nd	2.94	0.04	0.12	0.8	2.99	5.37	0.01	nd	nd		268	548	27.7	112	5.38	35.7	15.4	405	12.7	142	292	32.3	114	21.2	1.23	17.8	2.76	15.4	3.08	8.28	1.17	7.28	1.04	78.6
	ZJP-9	72.66	0.21	13.37	nd	nd	2.88	0.05	0.05	1.03	3.25	5.94	0.02	nd	nd		231	697	84.2	70.4	3.81	23.4	3.14	391	11.2	115	233	26.1	92	16.9	1.45	14.6	2.33	13.7	2.77	7.51	1.06	6.48	0.95	68.1
	ZJP-10	71.18	0.28	13.99	nd	nd	3.4	0.06	0.05	1.13	3.61	5.62	0.03	nd	nd		221	705	74.5	92.2	4.26	13	2.69	518	14.1	104	206	24.2	89	18.2	1.78	16.7	2.8	16.4	3.25	8.6	1.19	7.28	1.06	77
	ZJP-12	72.65	0.34	13.16	nd	nd	2.78	0.05	0.44	1.75	3.8	4.06	0.04	nd	nd		134	577	160	111	4.34	40.8	5.31	509	14.8	242	482	53.1	179	31.3	1.82	27.4	4.28	25	5.1	13.6	1.81	10.5	1.46	124
	ZJP-14	71.35	0.33	12.83	nd	nd	4.06	0.07	0.16	1.41	3.77	5.31	0.04	nd	nd		214	620	76	131	5.31	34.6	5.78	513	15.3	198	396	44.6	155	29.2	1.75	26.6	4.28	25.1	5.07	13.5	1.81	11	1.54	115
	ZJP-11	73.31	0.24	13.02	nd	nd	2.74	0.05	0.13	1.02	3.27	5.29	0.03	nd	nd		186	635	87.3	70	3.53	20.6	3.28	367	11.1	127	253	28	97	17.6	1.2	15.3	2.42	14	2.82	7.57	1.04	6.33	0.91	66.5
	ZJP-16	69.92	0.29	14.54	nd	nd	3.35	0.05	0.18	1.13	3.49	6.14	0.04	nd	nd		231	759	175	84.8	3.65	24.7	3.78	393	11.6	135	271	30.6	108	20.1	1.48	18	2.87	17	3.4	9.09	1.27	7.66	1.1	84
	ZJP-17	70.38	0.34	13.67	nd	nd	4.54	0.08	0.05	1.2	3.69	5.65	0.03	nd	nd		225	816	270	137	5.69	29.5	3.55	494	13.8	186	371	42.6	153	27.8	2.24	24.6	3.95	23	4.65	12.5	1.76	10.8	1.58	114
	ZJP-18	72.88	0.26	12.9	nd	nd	3.2	0.05	0.07	0.78	3.45	5.42	0.02	nd	nd		198	928	136	89.4	4.51	28	3.9	453	12.8	151	306	34.1	122	22.2	1.47	19.5	3.04	17.5	3.43	9.01	1.24	7.57	1.08	83.7
	ZJP-19	70.43	0.45	13.04	nd	nd	4.54	0.06	0.51	1.56	3.23	4.86	0.09	nd	nd		160	694	156	106	4.37	30.1	4.73	419	12.6	138	282	31.9	114	21.1	1.58	18.7	3.02	17.8	3.6	9.64	1.33	8.06	1.14	89
	ZJP-20	71.13	0.22	13.46	nd	nd	3.14	0.06	0.02	1.05	3.96	5.47	0.02	nd	nd		192	540	53.1	92.3	4.3	31.9	3.82	422	12.8	171	350	39.4	138	24.8	1.38	21.3	3.34	19.4	3.85	10.2	1.42	8.65	1.22	94.9
	ZJP-21	70.96	0.37	13.75	nd	nd	3.88	0.06	0.28	0.79	3.69	4.97	0.05	nd	nd		204	527	73.2	102	4.65	53.6	4.02	441	13.5	279	519	52.5	166	25.4	1.41	21.4	3.1	18	3.66	9.98	1.4	8.65	1.24	91.6
	ZJP-25	73.09	0.19	13.42	nd	nd	2.52	0.05	0.01	0.86	3.74	5.16	0.01	nd	nd		288	456	47	98.1	6.53	41.7	5.35	354	11.7	171	347	38.6	133	23.5	1.19	19.9	3.13	18.2	3.76	10.5	1.55	10.1	1.46	98.3
	﻿ZJP-28	71.91	0.27	13.46	nd	nd	3.56	0.06	0.21	0.93	3.46	5.04	0.05	nd	nd		381	298	62	120	6.96	96.2	9.48	357	12.4	184	337	37.8	118	19	0.79	14.2	2.14	12.3	2.46	7.07	1.08	7.05	1.01	59.6
	ZJP-29	74.62	0.18	12.97	nd	nd	2.01	0.03	0.15	0.49	3.25	5.27	0.03	nd	nd		260	406	69.4	60	4.21	46.2	4.68	219	7.3	78.5	145	15.1	47.2	7.32	0.54	6.12	0.98	6.06	1.29	3.86	0.6	3.92	0.57	33
	ZJP-30	71.52	0.26	13.69	nd	nd	3.05	0.04	0.18	1	3.53	5.4	0.04	nd	nd		247	447	62.5	93	4.87	38.7	4.41	316	9.98	140	275	29.4	98.7	17.8	1.11	15.6	2.51	15	3.12	8.64	1.24	7.84	1.12	81.1
	ZJP-31	75.5	0.16	12.47	nd	nd	2.03	0.03	0.12	0.7	3.63	4.2	0.03	nd	nd		291	260	49.7	92	6.52	68.9	7.15	197	7.12	63.9	122	13.1	42.4	7.46	0.45	6.53	1.11	6.87	1.49	4.57	0.73	4.83	0.7	39
	ZJP-32	75.18	0.14	12.45	nd	nd	1.83	0.02	0.04	0.65	3.73	4.88	0.02	nd	nd		287	249	33.8	140	7.48	88.7	8.26	250	9.8	78.5	153	18.1	61.4	12.3	0.56	11.7	2.13	13.7	3.06	9.05	1.34	8.48	1.15	68.4
	ZJP-38	74.83	0.18	11.81	nd	nd	2.45	0.04	nd	0.59	3.24	5.74	0.01	nd	nd		256	253	24.5	163	9.06	43.8	4.99	302	11	87.4	183	21.4	75.5	15.1	0.93	14.3	2.65	17.2	3.83	11.5	1.71	10.7	1.54	101
	ZJP-39	75.43	0.13	12.48	nd	nd	1.83	0.03	nd	0.42	3.6	5.02	0.01	nd	nd		352	158	20.1	151	8.13	58.4	9.3	262	11.1	49.7	109	13.4	48	10.8	0.38	10.7	2.17	14.7	3.34	10.3	1.61	10.3	1.42	78.5
	ZJP-41	77.4	0.15	11.07	nd	nd	2.09	0.04	nd	0.74	2.97	4.57	0	nd	nd		223	193	25.8	87	5.39	30.8	4.54	252	9.52	125	253	28.4	99	18.5	0.84	16.6	2.77	16.4	3.35	9.21	1.31	7.97	1.14	83.2
	﻿ZJP-34	76.52	0.07	12.31	nd	nd	1.02	0.03	nd	0.57	4.06	4.37	0.01	nd	nd		491	61.4	14.1	62	10.2	47.7	12.8	108	6.29	28.2	66.5	8.44	32.5	9.03	0.2	8.73	1.83	12.4	2.92	9.8	1.76	12.6	1.96	100
	ZJP-35	75.5	0.09	12.97	nd	nd	1.5	0.04	0.02	0.07	3.13	5.53	0.01	nd	nd		554	70.2	9.9	86	13.3	33.9	3	123	6.21	22.4	49.7	6.38	22.8	5.33	0.14	4.36	0.86	6.2	1.51	5.31	0.98	7.24	1.09	38.2
	ZJP-36	78.29	0.09	10.94	nd	nd	1.22	0.05	0.07	0.15	2.84	5.13	0.01	nd	nd		342	112	28.3	109	13.7	63.8	12	169	9.03	40.6	91.2	11.1	41.8	10.6	0.5	11.9	2.54	17.4	4.02	12.8	2.1	14.1	2.09	119

## Sheet: Table A2
Table A2. Nd isotopic compositions of Paleoproterozoic A-type granites in the S-NCC
Pluton	Sample NO.	t(Ma)	147Sm/144Nd	143Nd/144Nd	eNd(t)	Data source
Guijiayu	GJY-6	1801	0.1049	0.511254	-5.8	Deng et al., 2016a
	GJY-18	1803	0.1035	0.511242	-5.6
	GJY-22	1797	0.1064	0.511282	-5.6
Luoning	Ln-1	1786	0.1178	0.51126	-8.9	Cui et al., 2013
	Ln-2	1786	0.101	0.51118	-6.5
	Ln-3	1786	0.1067	0.51122	-7
	Ln-4	1786	0.1034	0.51118	-7.1
	Ln-5	1786	0.1036	0.51119	-6.7
	Ln-6	1786	0.0987	0.51117	-6.3
	Ln-7	1786	0.1137	0.51123	-8.4
	Ln-8	1786	0.0995	0.51115	-6.8
Shicheng	SC-7	1743	0.1032	0.511194	-6.9	Zhao and Zhou, 2009
	SC-15	1743	0.1223	0.511381	-7.6
	DF-9-2	1743	0.1201	0.511348	-7.8
	DF-10-2	1743	0.1002	0.511152	-7.1
	DF-11-3	1743	0.1019	0.511153	-7.4
Motianzhai	SC-11	1797	0.1088	0.511225	-7.6	Zhao and Zhou, 2009
	DF-33	1797	0.1036	0.511261	-5.7
	DF-36	1797	0.1133	0.511315	-6.8
	DF-38	1797	0.1112	0.511268	-7.3
Longwangzhuang	07LW-09	1616	0.115	0.511466	-6	Wang et al., 2013
	07LW-11	1616	0.09	0.511264	-4.6
	07LW-13	1616	0.098	0.511321	-5.2
	07LW-15	1616	0.109	0.511403	-5.9
	07LW-17	1616	0.11	0.511411	-6
	HL-3	1602	0.09943	0.511336	-5.6	Bao et al., 2011
	HL-8	1602	0.10184	0.511278	-7.2
	HL-12	1602	0.10078	0.511285	-6.8
	Q9306-1	1600	0.1042	0.511395	-5.4	Zhang et al., 2006
	Q9306-2	1600	0.1058	0.511444	-4.8
	Q9306-3	1600	0.1168	0.511524	-5.5
	Q9306-4	1600	0.1	0.511356	-5.3
	Q9306-5	1600	0.101	0.511349	-5.6
	Q9306-6	1600	0.1109	0.511478	-5.1
	Q9306-8	1600	0.1019	0.511371	-5.4
	Q9306-9	1600	0.1012	0.51141	-4.5

## Sheet: Table A3
Table A3. Hf isotopic compositions of A-type granites in the S-NCC
Pluton	Sample NO.	t (Ma)	176Lu/177Hf	177Hf/177Hf	eHf(t)	Data source
Guijiayu	GJY-6-1	1802	0.000953	0.281448	-7.8	Deng et al., 2016
	GJY-6-2	1802	0.000898	0.281416	8.9
	GJY-6-3	1802	0.000578	0.281387	-9.5
	GJY-6-4	1802	0.000479	0.281438	-7.6
	GJY-6-5	1802	0.000832	0.281419	-8.7
	GJY-6-6	1802	0.000512	0.281366	-10.2
	GJY-6-7	1802	0.00058	0.281419	-8.4
	GJY-6-8	1802	0.000583	0.281389	-9.5
	GJY-6-9	1802	0.00053	0.28139	-9.4
	GJY-6-10	1802	0.000569	0.28141	-8.7
	GJY-6-11	1802	0.000684	0.28141	-8.9
	GJY-6-12	1802	0.000749	0.281428	-8.3
	GJY-6-13	1802	0.00056	0.281362	-10.4
	GJY-6-14	1802	0.000486	0.281361	-10.4
	GJY-6-15	1802	0.000944	0.281403	-9.4
	GJY-6-16	1802	0.000673	0.281367	-10.4
	GJY-6-17	1802	0.000864	0.281355	-11
	GJY-6-18	1802	0.000734	0.281428	-8.3
	GJY-6-19	1802	0.000545	0.281411	-8.6
	GJY-6-20	1802	0.000558	0.281398	-9.1
	GJY-6-21	1802	0.000992	0.281358	-11.1
	GJY-6-22	1802	0.000715	0.281422	-8.5
	GJY-6-23	1802	0.000762	0.281326	-11.9
	GJY-6-24	1802	0.000628	0.281266	-13.9
	GJY-6-25	1802	0.000879	0.281446	-7.8
	GJY-6-26	1802	0.000557	0.281368	-10.2
	GJY-6-27	1802	0.000763	0.281356	-10.9
	GJY-6-28	1802	0.000575	0.281423	-8.3
	GJY-6-29	1802	0.000576	0.281383	-9.7
Guijiayu	GJY-18-1	1803	0.00045	0.281446	-7.3	Deng et al., 2016
	GJY-18-2	1803	0.000483	0.281401	-8.9
	GJY-18-3	1803	0.00044	0.281376	-9.7
	GJY-18-4	1803	0.00044	0.281399	-8.9
	GJY-18-5	1803	0.000524	0.28142	-8.3
	GJY-18-6	1803	0.00045	0.28141	-8.6
	GJY-18-7	1803	0.004033	0.281404	-9.5
	GJY-18-8	1803	0.000397	0.281418	-8.2
	GJY-18-9	1803	0.000598	0.281396	-9.2
	GJY-18-10	1803	0.000967	0.28142	-8.8
	GJY-18-11	1803	0.00038	0.281414	-8.3
	GJY-18-12	1803	0.000615	0.281398	-9.2
	GJY-18-13	1803	0.000552	0.281434	-7.8
	GJY-18-14	1803	0.000426	0.281403	-8.8
	GJY-18-15	1803	0.000455	0.281391	-9.2
	GJY-18-16	1803	0.000602	0.28143	-8
	GJY-18-17	1803	0.000428	0.281395	-9.1
	GJY-18-18	1803	0.000684	0.281389	-9.6
	GJY-18-19	1803	0.000455	0.281428	-7.9
	GJY-18-20	1803	0.000459	0.281374	-9.8
	GJY-18-21	1803	0.000904	0.281389	-9.9
	GJY-18-22	1803	0.000514	0.281408	-8.7
	GJY-18-23	1803	0.000445	0.281409	-8.6
	GJY-18-24	1803	0.000622	0.281327	-11.7
Guijiayu	GJY-22-1	1797	0.000471	0.281409	-8.7	Deng et al., 2016
	GJY-22-2	1797	0.000585	0.281431	-8.1
	GJY-22-3	1797	0.000978	0.281413	-9.2
	GJY-22-4	1797	0.000523	0.281405	-9
	GJY-22-5	1797	0.000526	0.281425	-8.3
	GJY-22-6	1797	0.001023	0.281434	-8.5
	GJY-22-7	1797	0.000762	0.281445	-7.8
	GJY-22-8	1797	0.000552	0.281418	-8.5
	GJY-22-9	1797	0.000587	0.281411	-8.8
	GJY-22-10	1797	0.000509	0.281443	-7.6
	GJY-22-11	1797	0.000471	0.281456	-7.1
	GJY-22-12	1797	0.00057	0.281416	-8.6
	GJY-22-13	1797	0.000656	0.281405	-9.1
	GJY-22-14	1797	0.000393	0.281456	-7
	GJY-22-15	1797	0.000751	0.281423	-8.6
	GJY-22-16	1797	0.000582	0.281412	-8.8
	GJY-22-17	1797	0.000926	0.281383	-10.2
	GJY-22-18	1797	0.00101	0.281401	-9.7
	GJY-22-19	1797	0.000893	0.281409	-9.3
	GJY-22-20	1797	0.000817	0.281461	-7.3
	GJY-22-21	1797	0.000891	0.281421	-8.8
	GJY-22-22	1797	0.000664	0.281446	-7.7
	GJY-22-23	1797	0.00056	0.281375	-10.1
	GJY-22-24	1797	0.00098	0.281453	-7.8
	GJY-22-25	1797	0.00069	0.28141	-9
Luoning	c1	1791	0.000442	0.281428	-8.2	Cui et al., 2013
	c2	1813	0.000494	0.281436	-7.5
	c3	1771	0.000872	0.281378	-11
	c4	1748	0.000497	0.281407	-10
	c5	1806	0.000918	0.281377	-10.2
	c6	1756	0.000917	0.281405	-10.6
	c7	1781	0.000429	0.281359	-10.9
	c8	1752	0.000615	0.281363	-11.6
	c9	1812	0.000802	0.28141	-8.8
	c10	1789	0.000669	0.281462	-7.3
	c11	1770	0.00074	0.281383	-10.7
	c12	1807	0.000526	0.281406	-8.7
	c13	1820	0.000643	0.281355	-10.4
	c14	1834	0.000869	0.281342	-10.8
	c15	1758	0.000986	0.28136	-12
	c16	1797	0.00089	0.281376	-10.5
	c17	1787	0.000687	0.281428	-9
	c18	1833	0.00075	0.281434	-7.4
	c19	1826	0.000705	0.281347	-10.6
Shicheng	DF-43.1	1698	0.000467	0.281365	-12.6	Zhao and Zhou, 2009
	DF-43.2	1728	0.001062	0.28137	-12.3
	DF-43.3	1772	0.000876	0.28136	-11.5
	DF-43.4	1748	0.000447	0.281363	-11.4
	DF-43.5	1738	0.000615	0.281316	-13.5
	DF-43.6	1729	0.000716	0.28136	-12.3
	DF-43.7	1734	0.000626	0.281414	-10.2
	DF-43.8	1781	0.000487	0.281375	-10.3
	DF-43.9	1746	0.000846	0.281395	-10.8
Motianzhai	DF-38.1	1814	0.000426	0.281417	-8	Zhao and Zhou, 2009
	DF-38.5	1768	0.000969	0.281427	-9.4
	DF-38.6	1786	0.0018	0.281423	-10.1
	DF-38.8	1816	0.000938	0.281388	-9.6
	DF-38.10	1774	0.001083	0.281468	-7.9
	DF-38.11	1826	0.000636	0.281374	-9.6
	DF-38.12	1816	0.000661	0.281455	-6.9
	DF-38.13	1830	0.000929	0.2815	-5.3
	DF-38.14	1781	0.000815	0.281413	-9.4
	DF-38.15	1766	0.000818	0.281411	-9.8
	DF-38.16	1773	0.000953	0.281463	-7.9
Longwangzhuang	07LW-15-03	1612	0.001082	0.281708	-3	Wang et al., 2013
	07LW-15-04	1617	0.00154	0.281675	-4.5
	07LW-15-06	1617	0.000521	0.281628	-5.1
	07LW-15-07	1612	0.000895	0.281641	-5.1
	07LW-15-08	1631	0.000921	0.281658	-4.2
	07LW-15-09	1617	0.001392	0.281668	-4.6
	07LW-15-10	1619	0.0009	0.281655	-4.5
	07LW-15-11	1614	0.00069	0.281599	-6.4
	07LW-15-12	1623	0.00236	0.281711	-4
	07LW-15-13	1637	0.000556	0.281654	-3.7
	07LW-15-14	1629	0.000804	0.281634	-4.9
	07LW-15-15	1607	0.001064	0.281661	-4.7
	07LW-15-16	1610	0.000677	0.281657	-4.4
	07LW-15-19	1627	0.000609	0.281638	-4.6
	07LW-15-21	1601	0.000675	0.28165	-4.8
	07LW-15-22	1609	0.001132	0.281655	-5
	07LW-15-23	1623	0.001233	0.281656	-4.7
	07LW-15-24	1617	0.003842	0.281767	-3.8
Longwangzhuang	HL9-1	1602	0.00092	0.28169	-3.7	Bao et al., 2011
	HL9-6	1602	0.00062	0.281753	-1.1
	HL9-8	1602	0.00048	0.281681	-3.5
	HL9-14	1602	0.00126	0.281684	-4.3
	HL9-17	1602	0.00087	0.281649	-5.1
	HL9-18	1602	0.00067	0.281672	-4
	HL9-19	1602	0.00205	0.281679	-5.3
	HL9-22	1602	0.00176	0.281693	-4.5
Maping	13MP-6-1	1600	0.000562	0.281559	-8	Deng et al., 2015
	13MP-6-2	1600	0.000563	0.281502	-10
	13MP-6-3	1600	0.000647	0.281537	-8.8
	13MP-6-4	1600	0.000959	0.281525	-9.6
	13MP-6-6	1600	0.000501	0.281548	-8.3
	13MP-6-7	1600	0.000579	0.28154	-8.7
	13MP-6-8	1600	0.000426	0.281533	-8.8
	13MP-6-10	1600	0.001428	0.281615	-6.9
	13MP-6-11	1600	0.000577	0.281512	-9.6
	13MP-6-13	1600	0.000459	0.281527	-9
	13MP-6-14	1600	0.00082	0.281555	-8.4
	13MP-6-15	1600	0.000557	0.281559	-8
	13MP-6-17	1600	0.000814	0.281569	-7.9
	13MP-6-18	1600	0.001009	0.281497	-10.7
	13MP-6-20	1600	0.000585	0.281511	-9.7
	13MP-6-21	1600	0.000821	0.281478	-11.1
	13MP-6-22	1600	0.000696	0.281539	-8.8
	13MP-6-23	1600	0.001028	0.281484	-11.1
	13MP-6-25	1600	0.000545	0.281546	-8.4
	13MP-6-26	1600	0.000571	0.281503	-10
	13MP-6-27	1600	0.00123	0.281334	-16.7
	13MP-6-28	1600	0.000456	0.28158	-7.1
Zhangjiaping	13MP-9-3	1600	0.000469	0.281582	-7.1	Deng et al., 2015
	13MP-9-6	1600	0.000519	0.281579	-7.2
	13MP-9-7	1600	0.000726	0.281544	-8.7
	13MP-9-8	1600	0.000737	0.281546	-8.6
	13MP-9-9	1600	0.000599	0.281561	-7.9
	13MP-9-10	1600	0.000897	0.281566	-8.1
	13MP-9-12	1600	0.000522	0.281542	-8.5
	13MP-9-13	1600	0.000548	0.281545	-8.5
	13MP-9-14	1600	0.00077	0.281537	-9
	13MP-9-16	1600	0.001079	0.281543	-9.1
	13MP-9-17	1600	0.000489	0.281571	-7.5
	13MP-9-19	1600	0.00066	0.281496	-10.3
	13MP-9-21	1600	0.000914	0.281542	-8.9
	13MP-9-22	1600	0.001268	0.281545	-9.2
	13MP-9-23	1600	0.000752	0.281504	-10.1
	13MP-9-24	1600	0.001495	0.281546	-9.4
	ZJP-14-1	1526	0.001068	0.281642	-7.1	Deng et al., 2016
	ZJP-14-2	1526	0.000746	0.281632	-7.2
	ZJP-14-4	1526	0.00051	0.281595	-8.2
	ZJP-14-5	1526	0.000709	0.281598	-8.3
	ZJP-14-6	1526	0.000752	0.281629	-7.3
	ZJP-14-8	1526	0.001045	0.2816	-8.6
	ZJP-14-10	1526	0.00088	0.281625	-7.6
	ZJP-14-11	1526	0.001187	0.281634	-7.6
	ZJP-14-12	1526	0.00095	0.281622	-7.7
	ZJP-14-13	1526	0.000771	0.281642	-6.8
	ZJP-14-14	1526	0.000717	0.281648	-6.6
	ZJP-14-15	1526	0.001487	0.281659	-7
	ZJP-14-16	1526	0.00118	0.281634	-7.6
	ZJP-14-17	1526	0.000803	0.281643	-6.8
	ZJP-14-18	1526	0.000948	0.281631	-7.4
	ZJP-14-19	1526	0.001344	0.281651	-7.1
	ZJP-14-21	1526	0.000945	0.281645	-6.9
Zhangjiaping	ZJP-25-1	1525	0.000589	0.281633	-7	Deng et al., 2016
	ZJP-25-2	1525	0.000793	0.281584	-8.9
	ZJP-25-3	1525	0.000651	0.281642	-6.7
	ZJP-25-4	1525	0.000821	0.281643	-6.9
	ZJP-25-5	1525	0.000587	0.281717	-4
	ZJP-25-6	1525	0.000869	0.281673	-5.9
	ZJP-25-8	1525	0.001172	0.281657	-6.7
	ZJP-25-9	1525	0.000846	0.281622	-7.7
	ZJP-25-10	1525	0.001317	0.28163	-7.8
	ZJP-25-11	1525	0.001131	0.281653	-6.8
	ZJP-25-12	1525	0.000726	0.281671	-5.8
	ZJP-25-13	1525	0.000759	0.281644	-6.8
	ZJP-25-14	1525	0.001015	0.281619	-7.9
	ZJP-25-15	1525	0.000723	0.281652	-6.5
	ZJP-25-16	1525	0.000533	0.281645	-6.5
	ZJP-25-18	1525	0.001386	0.281665	-6.7
	ZJP-25-20	1525	0.000697	0.28166	-6.1
	ZJP-25-21	1525	0.001029	0.281641	-7.2
Zhangjiaping	ZJP-30-2	1505	0.000617	0.281613	-8.2	Deng et al., 2016
	ZJP-30-3	1505	0.000998	0.281614	-8.5
	ZJP-30-4	1505	0.000915	0.281642	-7.5
	ZJP-30-5	1505	0.000994	0.281673	-6.4
	ZJP-30-6	1505	0.000584	0.28164	-7.2
	ZJP-30-7	1505	0.000692	0.281656	-6.7
	ZJP-30-8	1505	0.000432	0.281573	-9.4
	ZJP-30-10	1505	0.000719	0.281633	-7.6
	ZJP-30-12	1505	0.001013	0.281629	-8
	ZJP-30-13	1505	0.000761	0.28164	-7.4
	ZJP-30-14	1505	0.001821	0.281648	-8.2
	ZJP-30-15	1505	0.000863	0.281645	-7.3
	ZJP-30-17	1505	0.00037	0.281266	-20.2
	ZJP-30-19	1505	0.00105	0.281628	-8.1
	ZJP-30-22	1505	0.000716	0.281626	-7.8
	ZJP-30-24	1505	0.00086	0.281647	-7.2
	ZJP-30-25	1505	0.001158	0.28168	-6.4
	ZJP-30-27	1505	0.00141	0.281637	-8.1
Zhangjiaping	ZJP-36-1	1503	0.002836	0.281634	-9.7	Deng et al., 2016
	ZJP-36-2	1503	0.002766	0.281713	-6.8
	ZJP-36-3	1503	0.001654	0.281663	-7.5
	ZJP-36-5	1503	0.002156	0.281612	-9.8
	ZJP-36-8	1503	0.002593	0.281649	-8.9
	ZJP-36-9	1503	0.001224	0.281696	-5.9
	ZJP-36-10	1503	0.002245	0.281606	-10.1
	ZJP-36-11	1503	0.001777	0.281691	-6.6
	ZJP-36-12	1503	0.000718	0.281617	-8.2
	ZJP-36-13	1503	0.003425	0.281571	-12.5
	ZJP-36-14	1503	0.001931	0.281703	-6.3
	ZJP-36-16	1503	0.002425	0.281703	-6.9
	ZJP-36-18	1503	0.001836	0.281597	-10
	ZJP-36-20	1503	0.002266	0.281668	-7.9

## Sheet: Table A4
Table A4. Pb isotopic compositions of A-type granites in the S-NCC
Pluton	Sample NO.	206Pb/204Pb	2s	207Pb/204Pb	2s	208Pb/204Pb	2s	Data source
Shicheng	SC-7	18.996	0.012	15.555	0.014	38.573	0.017	Zhao and Zhou, 2009
	SC-15	17.546	0.013	15.442	0.02	37.421	0.026
	DF-9-2	17.227	0.013	15.384	0.014	36.726	0.016
	DF-10-2	20.299	0.014	15.711	0.016	41.961	0.019
	DF-11-3	19.889	0.016	15.691	0.02	39.428	0.024
Motianzhai	SC-11	20.009	0.011	15.659	0.014	39.081	0.019	Zhao and Zhou, 2009
	DF-33	18.735	0.01	15.541	0.011	37.501	0.012
	DF-36	20.579	0.01	15.752	0.012	39.776	0.015
	DF-38	19.317	0.014	15.581	0.014	38.369	0.014
